# Supplementary material for: Two novel real-time PCR assays for Brucella detection: a species-specific multiplex and a genus-level singleplex developed via large-scale whole genome sequencing data analysis
Source: Microbiol Spectr. 2026 Mar 26;14(5):e02974-25. doi: 10.1128/spectrum.02974-25 (PMC13142026; doi:10.1128/spectrum.02974-25)
Supplement: File S2 — PubMed search results. [file spectrum.02974-25-s0002.xlsx]

## Sheet: Title
PubMed Brucella qPCR assays search results using predefined strategies

## Sheet: All(80)
PMID	Title	Authors	Journal/Book	Publication Year
11162079	Real-time detection of Brucella abortus, Brucella melitensis and Brucella suis	Redkar R, Rose S, Bricker B, DelVecchio V.	Mol Cell Probes	2001
12902268	Real-time PCR detection of Brucella abortus: a comparative study of SYBR green I, 5'-exonuclease, and hybridization probe assays	Newby DT, Hadfield TL, Roberto FF.	Appl Environ Microbiol	2003
15004098	Real-time multiplex PCR assay for detection of Brucella spp., B. abortus, and B. melitensis	Probert WS, Schrader KN, Khuong NY, Bystrom SL, Graves MH.	J Clin Microbiol	2004
15330505	The detection of Brucella spp. using PCR-ELISA and real-time PCR assays(Review paper)	Al Dahouk S, Tomaso H, Nöckler K, Neubauer H.	Clin Lab	2004
15655745	Comparison between LightCycler Real-Time Polymerase Chain Reaction (PCR) assay with serum and PCR-enzyme-linked immunosorbent assay with whole blood samples for the diagnosis of human brucellosis	Queipo-Ortuño MI, Colmenero JD, Baeza G, Morata P.	Clin Infect Dis	2005
16104985	Rapid diagnosis of human brucellosis by SYBR Green I-based real-time PCR assay and melting curve analysis in serum samples	Queipo-Ortuño MI, Colmenero JD, Reguera JM, García-Ordoñez MA, Pachón ME, Gonzalez M, Morata P.	Clin Microbiol Infect	2005
16341519	Real-time PCR for detection of Brucella spp. DNA in human serum samples	Debeaumont C, Falconnet PA, Maurin M.	Eur J Clin Microbiol Infect Dis	2005
17070314	Rapid diagnosis of Brucella epididymo-orchitis by real-time polymerase chain reaction assay in urine samples	Queipo-Ortuño MI, Colmenero JD, Muñoz N, Baeza G, Clavijo E, Morata P.	J Urol	2006
16586386	Use of real-time quantitative polymerase chain reaction to monitor the evolution of Brucella melitensis DNA load during therapy and post-therapy follow-up in patients with brucellosis	Navarro E, Segura JC, Castaño MJ, Solera J.	Clin Infect Dis	2006
17532591	Development and evaluation of real-time polymerase chain reaction assays on whole blood and paraffin-embedded tissues for rapid diagnosis of human brucellosis	Kattar MM, Zalloua PA, Araj GF, Samaha-Kfoury J, Shbaklo H, Kanj SS, Khalife S, Deeb M.	Diagn Microbiol Infect Dis	2007
17970716	Evaluation of genus-specific and species-specific real-time PCR assays for the identification of Brucella spp	Al Dahouk S, Nöckler K, Scholz HC, Pfeffer M, Neubauer H, Tomaso H.	Clin Chem Lab Med	2007
17973130	Comparison of seven commercial DNA extraction kits for the recovery of Brucella DNA from spiked human serum samples using real-time PCR	Queipo-Ortuño MI, Tena F, Colmenero JD, Morata P.	Eur J Clin Microbiol Infect Dis	2008
18077622	Preparation of bacterial DNA template by boiling and effect of immunoglobulin G as an inhibitor in real-time PCR for serum samples from patients with brucellosis	Queipo-Ortuño MI, De Dios Colmenero J, Macias M, Bravo MJ, Morata P.	Clin Vaccine Immunol	2008
17977995	Rapid diagnosis of human brucellosis by quantitative real-time PCR: a case report of brucellar spondylitis	Navarro-Martínez A, Navarro E, Castaño MJ, Solera J.	J Clin Microbiol	2008
18032628	Real-time PCR assays of single-nucleotide polymorphisms defining the major Brucella clades	Foster JT, Okinaka RT, Svensson R, Shaw K, De BK, Robison RA, Probert WS, Kenefic LJ, Brown WD, Keim P.	J Clin Microbiol	2008
18499359	Brucella suis identification and biovar typing by real-time PCR	Fretin D, Whatmore AM, Al Dahouk S, Neubauer H, Garin-Bastuji B, Albert D, Van Hessche M, Ménart M, Godfroid J, Walravens K, Wattiau P.	Vet Microbiol	2008
18518958	Rapid identification of Brucella isolates to the species level by real time PCR based single nucleotide polymorphism (SNP) analysis	Gopaul KK, Koylass MS, Smith CJ, Whatmore AM.	BMC Microbiol	2008
18675856	Novel identification and differentiation of Brucella melitensis, B. abortus, B. suis, B. ovis, B. canis, and B. neotomae suitable for both conventional and real-time PCR systems	Hinić V, Brodard I, Thomann A, Cvetnić Z, Makaya PV, Frey J, Abril C.	Taqmen	2008
19046166	Usefulness of a quantitative real-time PCR assay using serum samples to discriminate between inactive, serologically positive and active human brucellosis	Queipo-Ortuño MI, Colmenero JD, Bravo MJ, García-Ordoñez MA, Morata P.	Clin Microbiol Infect	2008
19469281	Evaluation of real-time PCR method for rapid diagnosis of brucellosis with different clinical manifestations	Surucuoglu S, El S, Ural S, Gazi H, Kurutepe S, Taskiran P, Yurtsever SG.	Pol J Microbiol	2009
19200666	Real-time PCR for identification of Brucella spp.: a comparative study of IS711, bcsp31 and per target genes	Bounaadja L, Albert D, Chénais B, Hénault S, Zygmunt MS, Poliak S, Garin-Bastuji B.	Vet Microbiol	2009
19225565	Rapid differential diagnosis between extrapulmonary tuberculosis and focal complications of brucellosis using a multiplex real-time PCR assay	Queipo-Ortuño MI, Colmenero JD, Bermudez P, Bravo MJ, Morata P.	PLoS One	2009
19602266	IS711-based real-time PCR assay as a tool for detection of Brucella spp. in wild boars and comparison with bacterial isolation and serology	Hinić V, Brodard I, Thomann A, Holub M, Miserez R, Abril C.	BMC Vet Res	2009
20053863	Rapid identification and discrimination of Brucella isolates by use of real-time PCR and high-resolution melt analysis	Winchell JM, Wolff BJ, Tiller R, Bowen MD, Hoffmaster AR.	J Clin Microbiol	2010
21855249	Quantitative real-time polymerase chain reaction improves conventional microbiological diagnosis in an outbreak of brucellosis due to ingestion of unpasteurized goat cheese	Colmenero JD, Clavijo E, Morata P, Bravo MJ, Queipo-Ortuño MI.	Diagn Microbiol Infect Dis	2011
21935772	[Comparison of conventional methods and real-time multiplex polymerase chain reaction for identification and typing of Brucella isolates of human origin]	Cerekci A, Kılıç S, Bayraktar M, Uyanık MH, Yaşar E, Esen B.	Mikrobiyol Bul	2011
22864410	WITHDRAWN: Incidence Study of Brucella abortus and Brucella melitensis in Bovine and Buffalo Semen Samples by Real-Time PCR Assay in Iran		J Vet Med Sci	2012
23123884	Retraction: Incidence Study of Brucella abortus and Brucella melitensis in Bovine and Buffalo Semen Samples by Real-Time PCR Assay in Iran	Safarpoor Dehkordi F.	J Vet Med Sci	2012
23795718	Developing a real-time quantitative loop-mediated isothermal amplification assay as a rapid and accurate method for detection of Brucellosis	Soleimani M, Shams S, Majidzadeh-A K.	J Appl Microbiol	2013
24349599	Comparative clinical study of different multiplex real time PCR strategies for the simultaneous differential diagnosis between extrapulmonary tuberculosis and focal complications of brucellosis	Sanjuan-Jimenez R, Morata P, Bermúdez P, Bravo MJ, Colmenero JD.	PLoS Negl Trop Dis	2013
23345271	A multiplex real-time polymerase chain reaction assay with two internal controls for the detection of Brucella species in tissues, blood, and feces from marine mammals	Sidor IF, Dunn JL, Tsongalis GJ, Carlson J, Frasca S Jr.	J Vet Diagn Invest	2013
23356125	Sequential real-time PCR assays applied to identification of genomic signatures in formalin-fixed paraffin-embedded tissues: a case report about brucella-induced osteomyelitis	Zhang B, Wear DJ, Stojadinovic A, Izadjoo M.	Mil Med	2013
25187027	Real-time PCR carried out on DNA extracted from serum or blood sample is not a good method for surveillance of bovine brucellosis	Tiwari A, Pal V, Afley P, Sharma DK, Bhatnagar CS, Bhardwaj B, Rai GP, Kumar S.	Trop Anim Health Prod	2014
24632518	Real-time PCR assays for detection of Brucella spp. and the identification of genotype ST27 in bottlenose dolphins (Tursiops truncatus)	Wu Q, McFee WE, Goldstein T, Tiller RV, Schwacke L.	J Microbiol Methods	2014
24978591	Real-time PCR detection of Brucella spp. DNA in lesions and viscera of bovine carcasses	Sola MC, da Veiga Jardim EA, de Freitas MR, de Mesquita AJ.	J Microbiol Methods	2014
25275001	Efficient diagnosis and treatment follow-up of human brucellosis by a novel quantitative TaqMan real-time PCR assay: a human clinical survey	Sohrabi M, Mohabati Mobarez A, Khoramabadi N, Hosseini Doust R, Behmanesh M.	J Clin Microbiol	2014
25313613	Detection of Brucella melitensis in bovine milk and milk products from apparently healthy animals in Egypt by real-time PCR	Wareth G, Melzer F, Elschner MC, Neubauer H, Roesler U.	J Infect Dev Ctries	2014
25546064	Development of multiplex real-time PCR assay for the detection of Brucella spp., Leptospira spp. and Campylobacter foetus	Selim AM, Elhaig MM, Gaede W.	Vet Ital	2014
26523223	Detection and discrimination of two Brucella species by multiplex real-time PCR and high-resolution melt analysis curve from human blood and comparison of results using RFLP	Piranfar V, Sharif M, Hashemi M, Vahdati AR, Mirnejad R.	Iran J Basic Med Sci	2015
26036697	Detection of Brucella abortus DNA in aborted goats and sheep in Egypt by real-time PCR	Wareth G, Melzer F, Tomaso H, Roesler U, Neubauer H.	BMC Res Notes	2015
26392898	Novel real-time PCR detection assay for Brucella suis	Hänsel C, Mertens K, Elschner MC, Melzer F.	Vet Rec Open	2015
26689877	Molecular study of Brucellosis in camels by the use of TaqMan® real-time PCR	Khamesipour F, Doosti A, Rahimi E.	Acta Microbiol Immunol Hung	2015
26971148	Screening Brucella spp. in bovine raw milk by real-time quantitative PCR and conventional methods in a pilot region of vaccination, Edirne, Turkey	Kaynak-Onurdag F, Okten S, Sen B.	J Dairy Sci	2016
26666176	Differential diagnosis of Brucella abortus by real-time PCR based on a single-nucleotide polymorphisms	Kim JY, Kang SI, Lee JJ, Lee K, Sung SR, Erdenebaataar J, Vanaabaatar B, Jung SC, Park YH, Yoo HS, Her M.	J Vet Med Sci	2016
26913182	Use of serology and real time PCR to control an outbreak of bovine brucellosis at a dairy cattle farm in the Nile Delta region, Egypt	Gwida M, El-Ashker M, Melzer F, El-Diasty M, El-Beskawy M, Neubauer H.	Ir Vet J	2016
27503920	Detection of Brucella spp. in bottlenose dolphins Tursiops truncatus by a real-time PCR using blowhole swabs	Wu Q, Conway J, Phillips KM, Stolen M, Durden WN, Fauquier D, McFee WE, Schwacke L.	Dis Aquat Organ	2016
28340558	A novel real-time PCR assay for specific detection of Brucella melitensis	Kaden R, Ferrari S, Alm E, Wahab T.	BMC Infect Dis	2017
28638960	Comparative diagnostic evaluation of OMP31 gene based TaqMan® real-time PCR assay with visual LAMP assay and indirect ELISA for caprine brucellosis	Saini S, Gupta VK, Gururaj K, Singh DD, Pawaiya RVS, Gangwar NK, Mishra AK, Dwivedi D, Andani D, Kumar A, Goswami TK.	Trop Anim Health Prod	2017
28717311	Using real-time polymerase chain reaction as an alternative rapid method for enumeration of colony count in live Brucella vaccines	Shell WS, Sayed ML, Samy AA, Al-Sadek GM, El-Hamid GMMA, Ali AHM.	Vet World	2017
29657430	Detection of Brucella spp. in milk from seronegative cows by real-time polymerase chain reaction in the region of Batna, Algeria	Sabrina R, Mossadak HT, Bakir M, Asma M, Khaoula B.	Vet World	2018
28985698	Application of real-time quantitative PCR assays for detecting marine Brucella spp. in fish	Norman SA, Delaney MA, Haman KH, Thomas AC, Godfroid J, Larsen AK, Nymo IH, Robbe-Austerman S, Quance C, Rhyan JC, Lambourn DM, Jeffries SJ, Rabinowitz P.	J Vet Diagn Invest	2018
31521852	Monitoring the course of Brucella infection with qPCR-based detection	Che LH, Qi C, Bao WG, Ji XF, Liu J, Du N, Gao L, Zhang KY, Li YX.	Int J Infect Dis	2019
31592588	Development of New Modified Simple Polymerase Chain Reaction and Real-time Polymerase Chain Reaction for the Identification of Iranian Brucella abortus Strains	Alamian S, Zahraei Salehi T, Aghaiypour Kolyani K, Esmaelizad M, Etemadi A.	Arch Razi Inst	2019
29851222	Development of probe-based real-time loop-mediated isothermal amplification for detection of Brucella	Bhat IA, Mashooq M, Kumar D, Varshney R, Rathore R.	J Appl Microbiol	2019
30553722	Comparison of multiplex real-time polymerase chain reaction with serological tests and culture for diagnosing human brucellosis	Dal T, Kara SS, Cikman A, Balkan CE, Acıkgoz ZC, Zeybek H, Uslu H, Durmaz R.	J Infect Public Health	2019
30897267	Diagnostic utility of in-house loop-mediated isothermal amplification and real-time PCR targeting virB gene for direct detection of Brucella melitensis from clinical specimens	Patra S, Tellapragada C, Vandana KE, Mukhopadhyay C.	J Appl Microbiol	2019
31101955	Comparison of six methods of DNA extraction for the diagnosis of bovine brucellosis by real-time PCR	Preis IS, Moura A, de Souza PG, Filho PMS, Fonseca Júnior AA.	Arch Microbiol	2019
31541671	A novel approach for detection of brucella using a real-time recombinase polymerase amplification assay	Qin L, Nan W, Wang Y, Zhang Y, Tan P, Chen Y, Mao K, Chen Y.	Mol Cell Probes	2019
32587912	A Novel, Rapid, and Simple PMA-qPCR Method for Detection and Counting of Viable Brucella Organisms	Zhang SJ, Wang LL, Lu SY, Hu P, Li YS, Zhang Y, Chang HZ, Zhai FF, Liu ZS, Li ZH, Ren HL.	J Vet Res	2020
32878169	A Proof of Principle for the Detection of Viable Brucella spp. in Raw Milk by qPCR Targeting Bacteriophages	Projahn M, Hammerl JA, Dieckmann R, Dahouk SA.	Microorganisms	2020
31368088	Optimization and validation of a real-time polymerase chain reaction protocol for the diagnosis of human brucellosis	Zeybek H, Acikgoz ZC, Dal T, Durmaz R.	Folia Microbiol (Praha)	2020
32343092	Development and laboratory validation of duplex real-time PCR for simultaneous detection of Brucella and bovine alphaherpesvirus from clinical specimens	Saarangi LN, Polapally S, Rana SK, Bahekar VS, Surendra KSNL, Chandrasekhar Reddy RV, Raichur AS, Muthappa PN, Sharma GK.	Vet Ital	2020
32544484	Evaluating the efficiency of TaqMan real-time PCR and serological methods in the detection of Brucella spp. in clinical specimens collected from suspected patients in Ardabil, Iran	Sabour S, Arzanlou M, Jeddi F, Azimi T, Hosseini-Asl S, Naghizadeh-Baghi A, Peeri Dogaheh H.	J Microbiol Methods	2020
32572837	Validation of real-time PCR technique for detection of Mycobacterium bovis and Brucella abortus in bovine raw milk	Mascarenhas DR, Schwarz DGG, Fonseca Júnior AA, Oliveira TFP, Moreira MAS.	Braz J Microbiol	2020
33187050	Development of a Genus-Specific Brucella Real-Time PCR Assay Targeting the 16S-23S rDNA Internal Transcribed Spacer from Different Specimen Types	Nyarku R, Hassim A, Jonker A, Quan M.	Vet Sci	2020
33836444	Prevalence of Brucella spp. in raw milk and artisanal cheese tested via real-time qPCR and culture assay	Saber Marouf A, Hanifian S, Shayegh J.	Int J Food Microbiol	2021
34265544	Molecular detection of brucellosis in dromedary camels of Qatar by real-time PCR technique	Manivannan K, Mahmoud SM, Ramasamy M, Shehata AAE, Ahmed H, Solaimuthu C, Dhandapani K.	Comp Immunol Microbiol Infect Dis	2021
34605459	Seropositivity of Human Brucellosis among Patients with Pyrexia of Unknown Origin on Both Risk and Non-Risk Group of Individuals and Molecular Detection by Real-time PCR	Alam M, Paul SK, Haque N, Ahmad FU, Mazid R, Al Amin MM, Aziz MA, Paul A, Ahmed S, Nasreen SA, Kobayashi N.	Mymensingh Med J	2021
32241210	Evaluation of real-time PCR as an alternative for potency testing of Brucella abortus vaccines	Gupta T, Rawat M, Kumar B, Varshney R, Chakravarti S, Qureshi S.	Anim Biotechnol	2021
33333100	Brucella melitensis and Brucella abortus genotyping via real-time PCR targeting 21 variable genome loci	Kılıç S, Çelebi B, Turan M.	J Microbiol Methods	2021
33642798	Validation of real-time polymerase chain reaction versus conventional polymerase chain reaction for diagnosis of brucellosis in cattle sera	Abdel-Hamid NH, Beleta EIM, Kelany MA, Ismail RI, Shalaby NA, Khafagi MHM.	Vet World	2021
34791575	Cross-sectional study of Brucella spp. using real-time PCR from bovine whole blood in Colombia	Ramírez OLH, Santos HA, Paulino PG, van der Meer CS, Bautista JLR, Delgado ILJ, Obando JG, Garcia RR, da Costa Angelo I.	Vet Res Commun	2022
36846044	Evaluation of a Real-time PCR in Combination with a Cultivation Method for the Detection of Brucella Abortus in Organs of Infected Cattle in Southern Italy	Manzulli V, Rondinone V, Serrecchia L, Petrella A, Scaltrito D, Marino L, Pace L, Luigia Prencipe M, Cipolletta D, Nitti M, Fasanella A, Poppa E, Galante D.	J Vet Res	2022
37791776	A novel, highly sensitive, one-tube nested quantitative real-time PCR for Brucella in human blood samples	Liu L, Li M, Liu G, He J, Liu Y, Chen X, Tu Y, Lin J, Feng Y, Xia X.	Microbiol Spectr	2023
37801887	Comparative application of droplet-based digital and quantitative real-time PCR for human brucellosis detection	Liu X, Bao X, Gao L, Li G, Chen Z, Zhai J.	Diagn Microbiol Infect Dis	2023
38841672	Real-time polymerase chain reaction detection and surgical treatment of thoracic and lumbar spondylitis due to Brucella infection: two typical case reports	Liu B, Ji YX, Zhao CS, Zhang Q.	Front Public Health	2024
40140617	Risk perception, seroprevalence, and real-time PCR detection of Brucella among pyretic patients and domestic animals in Kwara State, Nigeria	Elelu N, Yakub-Obalowu BA, Chinedu NR, Odetokun IA, Al-Mustapha AI.	Sci Rep	2025
40205385	Can qPCR on pooled sheep milk detect brucellosis as part of herd brucellosis control and eradication programs?	Aminzadeh MJ, Hashemi K, Rahmani HK, Khaleghnia N, Azizzadeh M, Mirshokraei P.	BMC Vet Res	2025
40176072	Establishment and application of a qPCR method for differential detection of Brucella S2 vaccine strain	Meng X, Li Z, Zhang Y, Yu Y, WaGao, Wang W, Liu C.	BMC Vet Res	2025
40485539	Large-scale evaluation of bacteriological-based method and qPCR performance for Brucellosis diagnosis in livestock using Bayesian latent class analysis	Fusco G, Bellato A, Cardillo L, Campione A, Di Roberto M, Cerrone A, Bove F, Pellicanò R, Ottaiano M, Esposito M, Limone A, Attili AR, De Carlo E.	Vet Q	2025

## Sheet: TaqMan-base(46)
Use for in silico analysis
PMID	Title	Authors	Journal/Book	Publication Year	Probe-based	TaqMan assays	classical design (one probe–primer set per target)	New/old	Comment
15004098	Real-time multiplex PCR assay for detection of Brucella spp., B. abortus, and B. melitensis	Probert WS, Schrader KN, Khuong NY, Bystrom SL, Graves MH.	J Clin Microbiol	2004	yes	yes	yes	new
15330505	The detection of Brucella spp. using PCR-ELISA and real-time PCR assays	Al Dahouk S, Tomaso H, Nöckler K, Neubauer H.	Clin Lab	2004	yes	yes	yes	new	Review paper. The qPCR assay was develoepd by Sohn et al., 2003 (unavailable in PudMed)
16586386	Use of real-time quantitative polymerase chain reaction to monitor the evolution of Brucella melitensis DNA load during therapy and post-therapy follow-up in patients with brucellosis	Navarro E, Segura JC, Castaño MJ, Solera J.	Clin Infect Dis	2006	yes	yes	yes	new
18499359	Brucella suis identification and biovar typing by real-time PCR	Fretin D, Whatmore AM, Al Dahouk S, Neubauer H, Garin-Bastuji B, Albert D, Van Hessche M, Ménart M, Godfroid J, Walravens K, Wattiau P.	Vet Microbiol	2008	yes	yes	yes	new
18675856	Novel identification and differentiation of Brucella melitensis, B. abortus, B. suis, B. ovis, B. canis, and B. neotomae suitable for both conventional and real-time PCR systems	Hinić V, Brodard I, Thomann A, Cvetnić Z, Makaya PV, Frey J, Abril C.	Taqmen	2008	yes	yes	yes	new
19046166	Usefulness of a quantitative real-time PCR assay using serum samples to discriminate between inactive, serologically positive and active human brucellosis	Queipo-Ortuño MI, Colmenero JD, Bravo MJ, García-Ordoñez MA, Morata P.	Clin Microbiol Infect	2008	yes	yes	yes	new
19200666	Real-time PCR for identification of Brucella spp.: a comparative study of IS711, bcsp31 and per target genes	Bounaadja L, Albert D, Chénais B, Hénault S, Zygmunt MS, Poliak S, Garin-Bastuji B.	Vet Microbiol	2009	yes	yes	yes	new
23356125	Sequential real-time PCR assays applied to identification of genomic signatures in formalin-fixed paraffin-embedded tissues: a case report about brucella-induced osteomyelitis	Zhang B, Wear DJ, Stojadinovic A, Izadjoo M.	Mil Med	2013	yes	yes	yes	new
24632518	Real-time PCR assays for detection of Brucella spp. and the identification of genotype ST27 in bottlenose dolphins (Tursiops truncatus)	Wu Q, McFee WE, Goldstein T, Tiller RV, Schwacke L.	J Microbiol Methods	2014	yes	yes	yes	new
24978591	Real-time PCR detection of Brucella spp. DNA in lesions and viscera of bovine carcasses	Sola MC, da Veiga Jardim EA, de Freitas MR, de Mesquita AJ.	J Microbiol Methods	2014	yes	yes	yes	new
25275001	Efficient diagnosis and treatment follow-up of human brucellosis by a novel quantitative TaqMan real-time PCR assay: a human clinical survey	Sohrabi M, Mohabati Mobarez A, Khoramabadi N, Hosseini Doust R, Behmanesh M.	J Clin Microbiol	2014	yes	yes	yes	new
26392898	Novel real-time PCR detection assay for Brucella suis	Hänsel C, Mertens K, Elschner MC, Melzer F.	Vet Rec Open	2015	yes	yes	yes	new
28340558	A novel real-time PCR assay for specific detection of Brucella melitensis	Kaden R, Ferrari S, Alm E, Wahab T.	BMC Infect Dis	2017	yes	yes	yes	new
28638960	Comparative diagnostic evaluation of OMP31 gene based TaqMan® real-time PCR assay with visual LAMP assay and indirect ELISA for caprine brucellosis	Saini S, Gupta VK, Gururaj K, Singh DD, Pawaiya RVS, Gangwar NK, Mishra AK, Dwivedi D, Andani D, Kumar A, Goswami TK.	Trop Anim Health Prod	2017	yes	yes	yes	new
30897267	Diagnostic utility of in-house loop-mediated isothermal amplification and real-time PCR targeting virB gene for direct detection of Brucella melitensis from clinical specimens	Patra S, Tellapragada C, Vandana KE, Mukhopadhyay C.	J Appl Microbiol	2019	yes	yes	yes	new
31101955	Comparison of six methods of DNA extraction for the diagnosis of bovine brucellosis by real-time PCR	Preis IS, Moura A, de Souza PG, Filho PMS, Fonseca Júnior AA.	Arch Microbiol	2019	yes	yes	yes	new
32572837	Validation of real-time PCR technique for detection of Mycobacterium bovis and Brucella abortus in bovine raw milk	Mascarenhas DR, Schwarz DGG, Fonseca Júnior AA, Oliveira TFP, Moreira MAS.	Braz J Microbiol	2020	yes	yes	yes	new
33187050	Development of a Genus-Specific Brucella Real-Time PCR Assay Targeting the 16S-23S rDNA Internal Transcribed Spacer from Different Specimen Types	Nyarku R, Hassim A, Jonker A, Quan M.	Vet Sci	2020	yes	yes	yes	new
37801887	Comparative application of droplet-based digital and quantitative real-time PCR for human brucellosis detection	Liu X, Bao X, Gao L, Li G, Chen Z, Zhai J.	Diagn Microbiol Infect Dis	2023	yes	yes	yes	new
32343092	Development and laboratory validation of duplex real-time PCR for simultaneous detection of Brucella and bovine alphaherpesvirus from clinical specimens	Saarangi LN, Polapally S, Rana SK, Bahekar VS, Surendra KSNL, Chandrasekhar Reddy RV, Raichur AS, Muthappa PN, Sharma GK.	Vet Ital	2020	yes	yes	yes	new	The qPCR assay was develoepd by Mukherjee F. et al., 2015 (unavailable in PudMed)
No use for in silico anlaysis
PMID	Title	Authors	Journal/Book	Publication Year	Probe-based	TaqMan assays	classical design (one probe–primer set per target)	New/old	Comments
18518958	Rapid identification of Brucella isolates to the species level by real time PCR based single nucleotide polymorphism (SNP) analysis	Gopaul KK, Koylass MS, Smith CJ, Whatmore AM.	BMC Microbiol	2008	yes	yes	no	new	two probes
18032628	Real-time PCR assays of single-nucleotide polymorphisms defining the major Brucella clades	Foster JT, Okinaka RT, Svensson R, Shaw K, De BK, Robison RA, Probert WS, Kenefic LJ, Brown WD, Keim P.	J Clin Microbiol	2008	yes	yes	no	new	two probes
33333100	Brucella melitensis and Brucella abortus genotyping via real-time PCR targeting 21 variable genome loci	Kılıç S, Çelebi B, Turan M.	J Microbiol Methods	2021	yes	yes	no	new	mutiple probe–primer sets and SNP anaylsis
37791776	A novel, highly sensitive, one-tube nested quantitative real-time PCR for Brucella in human blood samples	Liu L, Li M, Liu G, He J, Liu Y, Chen X, Tu Y, Lin J, Feng Y, Xia X.	Microbiol Spectr	2023	yes	yes	no	new	nest qPCR: two primer pairs
40176072	Establishment and application of a qPCR method for differential detection of Brucella S2 vaccine strain	Meng X, Li Z, Zhang Y, Yu Y, WaGao, Wang W, Liu C.	BMC Vet Res	2025	yes	yes	yes	new	Targeting Brucella S2 vaccine strain only
Duplication
PMID	Title	Authors	Journal/Book	Publication Year	Probe-based	TaqMan assays	classical design (one probe–primer set per target)	New/old	qPCR assay used was developed by previous studies (PMID)
17977995	Rapid diagnosis of human brucellosis by quantitative real-time PCR: a case report of brucellar spondylitis	Navarro-Martínez A, Navarro E, Castaño MJ, Solera J.	J Clin Microbiol	2008	yes	yes	yes	old	16586386
19602266	IS711-based real-time PCR assay as a tool for detection of Brucella spp. in wild boars and comparison with bacterial isolation and serology	Hinić V, Brodard I, Thomann A, Holub M, Miserez R, Abril C.	BMC Vet Res	2009	yes	yes	yes	old	18675856
21855249	Quantitative real-time polymerase chain reaction improves conventional microbiological diagnosis in an outbreak of brucellosis due to ingestion of unpasteurized goat cheese	Colmenero JD, Clavijo E, Morata P, Bravo MJ, Queipo-Ortuño MI.	Diagn Microbiol Infect Dis	2011	yes	yes	yes	old	19046166
21935772	[Comparison of conventional methods and real-time multiplex polymerase chain reaction for identification and typing of Brucella isolates of human origin]	Cerekci A, Kılıç S, Bayraktar M, Uyanık MH, Yaşar E, Esen B.	Mikrobiyol Bul	2011	yes	yes	yes	old	15004098
23345271	A multiplex real-time polymerase chain reaction assay with two internal controls for the detection of Brucella species in tissues, blood, and feces from marine mammals	Sidor IF, Dunn JL, Tsongalis GJ, Carlson J, Frasca S Jr.	J Vet Diagn Invest	2013	yes	yes	yes	old	15004098
25313613	Detection of Brucella melitensis in bovine milk and milk products from apparently healthy animals in Egypt by real-time PCR	Wareth G, Melzer F, Elschner MC, Neubauer H, Roesler U.	J Infect Dev Ctries	2014	yes	yes	yes	old	15004098
25546064	Development of multiplex real-time PCR assay for the detection of Brucella spp., Leptospira spp. and Campylobacter foetus	Selim AM, Elhaig MM, Gaede W.	Vet Ital	2014	yes	yes	yes	old	15004098
26036697	Detection of Brucella abortus DNA in aborted goats and sheep in Egypt by real-time PCR	Wareth G, Melzer F, Tomaso H, Roesler U, Neubauer H.	BMC Res Notes	2015	yes	yes	yes	old	15004098
26689877	Molecular study of Brucellosis in camels by the use of TaqMan® real-time PCR	Khamesipour F, Doosti A, Rahimi E.	Acta Microbiol Immunol Hung	2015	yes	yes	yes	old	18675856
26913182	Use of serology and real time PCR to control an outbreak of bovine brucellosis at a dairy cattle farm in the Nile Delta region, Egypt	Gwida M, El-Ashker M, Melzer F, El-Diasty M, El-Beskawy M, Neubauer H.	Ir Vet J	2016	yes	yes	yes	old	15004098
27503920	Detection of Brucella spp. in bottlenose dolphins Tursiops truncatus by a real-time PCR using blowhole swabs	Wu Q, Conway J, Phillips KM, Stolen M, Durden WN, Fauquier D, McFee WE, Schwacke L.	Dis Aquat Organ	2016	yes	yes	yes	old	24632518
28717311	Using real-time polymerase chain reaction as an alternative rapid method for enumeration of colony count in live Brucella vaccines	Shell WS, Sayed ML, Samy AA, Al-Sadek GM, El-Hamid GMMA, Ali AHM.	Vet World	2017	yes	yes	yes	old	15004098
28985698	Application of real-time quantitative PCR assays for detecting marine Brucella spp. in fish	Norman SA, Delaney MA, Haman KH, Thomas AC, Godfroid J, Larsen AK, Nymo IH, Robbe-Austerman S, Quance C, Rhyan JC, Lambourn DM, Jeffries SJ, Rabinowitz P.	J Vet Diagn Invest	2018	yes	yes	yes	old	24632518
30553722	Comparison of multiplex real-time polymerase chain reaction with serological tests and culture for diagnosing human brucellosis	Dal T, Kara SS, Cikman A, Balkan CE, Acıkgoz ZC, Zeybek H, Uslu H, Durmaz R.	J Infect Public Health	2019	yes	yes	yes	old	15004098
31368088	Optimization and validation of a real-time polymerase chain reaction protocol for the diagnosis of human brucellosis	Zeybek H, Acikgoz ZC, Dal T, Durmaz R.	Folia Microbiol (Praha)	2020	yes	yes	yes	old	15004098
31541671	A novel approach for detection of brucella using a real-time recombinase polymerase amplification assay	Qin L, Nan W, Wang Y, Zhang Y, Tan P, Chen Y, Mao K, Chen Y.	Mol Cell Probes	2019	yes	yes	yes	old	25275001
32544484	Evaluating the efficiency of TaqMan real-time PCR and serological methods in the detection of Brucella spp. in clinical specimens collected from suspected patients in Ardabil, Iran	Sabour S, Arzanlou M, Jeddi F, Azimi T, Hosseini-Asl S, Naghizadeh-Baghi A, Peeri Dogaheh H.	J Microbiol Methods	2020	yes	yes	yes	old	15004098
33642798	Validation of real-time polymerase chain reaction versus conventional polymerase chain reaction for diagnosis of brucellosis in cattle sera	Abdel-Hamid NH, Beleta EIM, Kelany MA, Ismail RI, Shalaby NA, Khafagi MHM.	Vet World	2021	yes	yes	yes	old	15004098
34791575	Cross-sectional study of Brucella spp. using real-time PCR from bovine whole blood in Colombia	Ramírez OLH, Santos HA, Paulino PG, van der Meer CS, Bautista JLR, Delgado ILJ, Obando JG, Garcia RR, da Costa Angelo I.	Vet Res Commun	2022	yes	yes	yes	old	15330505
36846044	Evaluation of a Real-time PCR in Combination with a Cultivation Method for the Detection of Brucella Abortus in Organs of Infected Cattle in Southern Italy	Manzulli V, Rondinone V, Serrecchia L, Petrella A, Scaltrito D, Marino L, Pace L, Luigia Prencipe M, Cipolletta D, Nitti M, Fasanella A, Poppa E, Galante D.	J Vet Res	2022	yes	yes	yes	old	18675856
40485539	Large-scale evaluation of bacteriological-based method and qPCR performance for Brucellosis diagnosis in livestock using Bayesian latent class analysis	Fusco G, Bellato A, Cardillo L, Campione A, Di Roberto M, Cerrone A, Bove F, Pellicanò R, Ottaiano M, Esposito M, Limone A, Attili AR, De Carlo E.	Vet Q	2025	yes	yes	yes	old	19200666

## Sheet: Hybridization probe-based(7)
PMID	Title	Authors	Journal/Book	Publication Year
11162079	Real-time detection of Brucella abortus, Brucella melitensis and Brucella suis	Redkar R, Rose S, Bricker B, DelVecchio V.	Mol Cell Probes	2001
12902268	Real-time PCR detection of Brucella abortus: a comparative study of SYBR green I, 5'-exonuclease, and hybridization probe assays	Newby DT, Hadfield TL, Roberto FF.	Appl Environ Microbiol	2003
16341519	Real-time PCR for detection of Brucella spp. DNA in human serum samples	Debeaumont C, Falconnet PA, Maurin M.	Eur J Clin Microbiol Infect Dis	2005
17532591	Development and evaluation of real-time polymerase chain reaction assays on whole blood and paraffin-embedded tissues for rapid diagnosis of human brucellosis	Kattar MM, Zalloua PA, Araj GF, Samaha-Kfoury J, Shbaklo H, Kanj SS, Khalife S, Deeb M.	Diagn Microbiol Infect Dis	2007
17970716	Evaluation of genus-specific and species-specific real-time PCR assays for the identification of Brucella spp	Al Dahouk S, Nöckler K, Scholz HC, Pfeffer M, Neubauer H, Tomaso H.	Clin Chem Lab Med	2007
19225565	Rapid differential diagnosis between extrapulmonary tuberculosis and focal complications of brucellosis using a multiplex real-time PCR assay	Queipo-Ortuño MI, Colmenero JD, Bermudez P, Bravo MJ, Morata P.	PLoS One	2009
26666176	Differential diagnosis of Brucella abortus by real-time PCR based on a single-nucleotide polymorphisms	Kim JY, Kang SI, Lee JJ, Lee K, Sung SR, Erdenebaataar J, Vanaabaatar B, Jung SC, Park YH, Yoo HS, Her M.	J Vet Med Sci	2016

## Sheet: DNA-Binding Dyes(17)
PMID	Title	Authors	Journal/Book	Publication Year
15655745	Comparison between LightCycler Real-Time Polymerase Chain Reaction (PCR) assay with serum and PCR-enzyme-linked immunosorbent assay with whole blood samples for the diagnosis of human brucellosis	Queipo-Ortuño MI, Colmenero JD, Baeza G, Morata P.	Clin Infect Dis	2005
16104985	Rapid diagnosis of human brucellosis by SYBR Green I-based real-time PCR assay and melting curve analysis in serum samples	Queipo-Ortuño MI, Colmenero JD, Reguera JM, García-Ordoñez MA, Pachón ME, Gonzalez M, Morata P.	Clin Microbiol Infect	2005
17070314	Rapid diagnosis of Brucella epididymo-orchitis by real-time polymerase chain reaction assay in urine samples	Queipo-Ortuño MI, Colmenero JD, Muñoz N, Baeza G, Clavijo E, Morata P.	J Urol	2006
17973130	Comparison of seven commercial DNA extraction kits for the recovery of Brucella DNA from spiked human serum samples using real-time PCR	Queipo-Ortuño MI, Tena F, Colmenero JD, Morata P.	Eur J Clin Microbiol Infect Dis	2008
18077622	Preparation of bacterial DNA template by boiling and effect of immunoglobulin G as an inhibitor in real-time PCR for serum samples from patients with brucellosis	Queipo-Ortuño MI, De Dios Colmenero J, Macias M, Bravo MJ, Morata P.	Clin Vaccine Immunol	2008
20053863	Rapid identification and discrimination of Brucella isolates by use of real-time PCR and high-resolution melt analysis	Winchell JM, Wolff BJ, Tiller R, Bowen MD, Hoffmaster AR.	J Clin Microbiol	2010
24349599	Comparative clinical study of different multiplex real time PCR strategies for the simultaneous differential diagnosis between extrapulmonary tuberculosis and focal complications of brucellosis	Sanjuan-Jimenez R, Morata P, Bermúdez P, Bravo MJ, Colmenero JD.	PLoS Negl Trop Dis	2013
25187027	Real-time PCR carried out on DNA extracted from serum or blood sample is not a good method for surveillance of bovine brucellosis	Tiwari A, Pal V, Afley P, Sharma DK, Bhatnagar CS, Bhardwaj B, Rai GP, Kumar S.	Trop Anim Health Prod	2014
26523223	Detection and discrimination of two Brucella species by multiplex real-time PCR and high-resolution melt analysis curve from human blood and comparison of results using RFLP	Piranfar V, Sharif M, Hashemi M, Vahdati AR, Mirnejad R.	Iran J Basic Med Sci	2015
26971148	Screening Brucella spp. in bovine raw milk by real-time quantitative PCR and conventional methods in a pilot region of vaccination, Edirne, Turkey	Kaynak-Onurdag F, Okten S, Sen B.	J Dairy Sci	2016
31521852	Monitoring the course of Brucella infection with qPCR-based detection	Che LH, Qi C, Bao WG, Ji XF, Liu J, Du N, Gao L, Zhang KY, Li YX.	Int J Infect Dis	2019
31592588	Development of New Modified Simple Polymerase Chain Reaction and Real-time Polymerase Chain Reaction for the Identification of Iranian Brucella abortus Strains	Alamian S, Zahraei Salehi T, Aghaiypour Kolyani K, Esmaelizad M, Etemadi A.	Arch Razi Inst	2019
32241210	Evaluation of real-time PCR as an alternative for potency testing of Brucella abortus vaccines	Gupta T, Rawat M, Kumar B, Varshney R, Chakravarti S, Qureshi S.	Anim Biotechnol	2021
32587912	A Novel, Rapid, and Simple PMA-qPCR Method for Detection and Counting of Viable Brucella Organisms	Zhang SJ, Wang LL, Lu SY, Hu P, Li YS, Zhang Y, Chang HZ, Zhai FF, Liu ZS, Li ZH, Ren HL.	J Vet Res	2020
32878169	A Proof of Principle for the Detection of Viable Brucella spp. in Raw Milk by qPCR Targeting Bacteriophages	Projahn M, Hammerl JA, Dieckmann R, Dahouk SA.	Microorganisms	2020
40140617	Risk perception, seroprevalence, and real-time PCR detection of Brucella among pyretic patients and domestic animals in Kwara State, Nigeria	Elelu N, Yakub-Obalowu BA, Chinedu NR, Odetokun IA, Al-Mustapha AI.	Sci Rep	2025
40205385	Can qPCR on pooled sheep milk detect brucellosis as part of herd brucellosis control and eradication programs?	Aminzadeh MJ, Hashemi K, Rahmani HK, Khaleghnia N, Azizzadeh M, Mirshokraei P.	BMC Vet Res	2025

## Sheet: LAMP(2)
PMID	Title	Authors	Journal/Book	Publication Year	Comment
23795718	Developing a real-time quantitative loop-mediated isothermal amplification assay as a rapid and accurate method for detection of Brucellosis	Soleimani M, Shams S, Majidzadeh-A K.	J Appl Microbiol	2013	RT-LAMP
29851222	Development of probe-based real-time loop-mediated isothermal amplification for detection of Brucella	Bhat IA, Mashooq M, Kumar D, Varshney R, Rathore R.	J Appl Microbiol	2019	probe-based RT-LAMP

## Sheet: commercial real-time PCR kit(3)
PMID	Title	Authors	Journal/Book	Publication Year	Comment s
19469281	Evaluation of real-time PCR method for rapid diagnosis of brucellosis with different clinical manifestations	Surucuoglu S, El S, Ural S, Gazi H, Kurutepe S, Taskiran P, Yurtsever SG.	Pol J Microbiol	2009	RoboGene Brucella Detection Kit (Roboscreen,GmbH, Leipzig, Germany)
33836444	Prevalence of Brucella spp. in raw milk and artisanal cheese tested via real-time qPCR and culture assay	Saber Marouf A, Hanifian S, Shayegh J.	Int J Food Microbiol	2021	Brucella_spp genesig® DNA Standard Kit (genesig®, Southampton, United Kingdom)
29657430	Detection of Brucella spp. in milk from seronegative cows by real-time polymerase chain reaction in the region of Batna, Algeria	Sabrina R, Mossadak HT, Bakir M, Asma M, Khaoula B.	Vet World	2018	BactoReal® kit Brucella spp (B. abortus, B. ovis, B. melitensis, B. suis and B. canis)

## Sheet:  unavailable(3)
PMID	Title	Authors	Journal/Book	Publication Year	Comment
34265544	Molecular detection of brucellosis in dromedary camels of Qatar by real-time PCR technique	Manivannan K, Mahmoud SM, Ramasamy M, Shehata AAE, Ahmed H, Solaimuthu C, Dhandapani K.	Comp Immunol Microbiol Infect Dis	2021	Full text is not available
34605459	Seropositivity of Human Brucellosis among Patients with Pyrexia of Unknown Origin on Both Risk and Non-Risk Group of Individuals and Molecular Detection by Real-time PCR	Alam M, Paul SK, Haque N, Ahmad FU, Mazid R, Al Amin MM, Aziz MA, Paul A, Ahmed S, Nasreen SA, Kobayashi N.	Mymensingh Med J	2021	Full text is not available
38841672	Real-time polymerase chain reaction detection and surgical treatment of thoracic and lumbar spondylitis due to Brucella infection: two typical case reports	Liu B, Ji YX, Zhao CS, Zhang Q.	Front Public Health	2024	no information regarding primers/ probe and reference

## Sheet: Retraction or withdrawn(2)
PMID	Title	Authors	Journal/Book	Publication Year
22864410	WITHDRAWN: Incidence Study of Brucella abortus and Brucella melitensis in Bovine and Buffalo Semen Samples by Real-Time PCR Assay in Iran		J Vet Med Sci	2012
23123884	Retraction: Incidence Study of Brucella abortus and Brucella melitensis in Bovine and Buffalo Semen Samples by Real-Time PCR Assay in Iran	Safarpoor Dehkordi F.	J Vet Med Sci	2012
